# Supplementary material for: Understanding Youth’s Lived Experience of Anxiety through Metaphors: A Qualitative, Arts-Based Study
Source: Int J Environ Res Public Health. 2021 Apr 19;18(8):4315. doi: 10.3390/ijerph18084315 (PMC8074263; doi:10.3390/ijerph18084315)
Supplement: Supplementary file 1 [file ijerph-18-04315-s001.zip]

Archive with 1 entries (1 files):
- ijerph-1121245-supplementary.pdf
